# Supplementary material for: Pathophysiological pathway differences in children who present with COVID-19 ARDS compared to COVID -19 induced MIS-C
Source: Nat Commun. 2022 May 2;13:2391. doi: 10.1038/s41467-022-29951-9 (PMC9061738; doi:10.1038/s41467-022-29951-9)
Supplement: Supplementary file 2 — Supplementary Data 1 [file 41467_2022_29951_MOESM2_ESM.xlsx]

## Sheet: Sheet1
Category	Age at time of Collection	Sex	IVIG given before sample collection?	Days between IVIG and Sample Collection	Steroids Given	Days between Steroids and Sample Collection?	SARS-CoV-2 PCR	SARS-CoV-2 Serology	Diagnosis by CT scan
COVID-19 with ARDS	5.6	F	Yes	5	No		+
COVID-19 with ARDS	6.57	M	No		Yes	1			+
COVID-19 with ARDS	4.81	M	No		No		+
COVID-19 with ARDS	5.71	F	Yes	13	Yes	13	+
COVID-19 with ARDS	0.1	F	No		No		+
COVID-19 with MIS-C	8.58	M	Yes	1	Yes	0		+
COVID-19 with MIS-C	14.95	F	Yes	1	No			+
COVID-19 with MIS-C	6.75	M	Yes	0	No			+
COVID-19 with MIS-C	12.7	F	Yes	0	No			+
COVID-19 with MIS-C	11.76	F	Yes	1	No			+
COVID-19 with MIS-C	7.58	F	Yes	2	No			+
COVID-19 with MIS-C	7.47	M	Yes	1	No			+
COVID-19 with MIS-C	9.52	M	Yes	2	No			+
COVID-19 with MIS-C	8.24	M	Yes	2	Yes	2	+	+
COVID-19 with MIS-C	10.42	F	Yes	0	No		+	+
COVID-19 with MIS-C	5.96	F	Yes	2	No		+	+
COVID-19 with MIS-C	3.9	F	No		No		+	+
COVID-19 with MIS-C	7.18	M	Yes	1	No		+	+
COVID-19 with MIS-C	11.09	M	Yes	1	No			+
COVID-19 with MIS-C	8.45	F	Yes	1	No		+	+
COVID-19 with MIS-C	3.73	M	Yes	2	No			+
COVID-19 with MIS-C	6.67	F	Yes	1	No			+
COVID-19 with MIS-C	9.65	F	Yes	0	Yes	0	+	+
COVID-19 with MIS-C	11.14	F	Yes	1	No			+
COVID-19 with MIS-C	8.7	F	No		No			+
COVID-19 with MIS-C	9.19	F	Yes	0	Yes	0		+
COVID-19 with MIS-C	10.8	F	Yes	1	Yes	1	+	+
COVID-19 with MIS-C	7.98	M	Yes	2	Yes	2		+
COVID-19 with MIS-C	16.43	M	Yes	1	Yes	1	+	+
COVID-19 with MIS-C	13.87	F	Yes	1	Yes	1		+
COVID-19 with MIS-C	8.68	F	Yes	1	No			+
COVID-19 with MIS-C	13.42	F	Yes	1	Yes	0		+
COVID-19 with MIS-C	11.06	F	Yes	2	Yes	2		+
COVID-19 with MIS-C	6.36	M	Yes	1	Yes	1		+
