# Supplementary material for: Pathophysiological pathway differences in children who present with COVID-19 ARDS compared to COVID -19 induced MIS-C
Source: Nat Commun. 2022 May 2;13:2391. doi: 10.1038/s41467-022-29951-9 (PMC9061738; doi:10.1038/s41467-022-29951-9)
Supplement: Supplementary file 3 — Supplementary Data 2 [file 41467_2022_29951_MOESM3_ESM.xlsx]

## Sheet: Supplementary Data 2
UniProtKB ID*	Protein name	Function	Healthy	COVID-19 ARDS	MIS-C	#MaxFC	‡ P-values	❐Adjusted P-Values	Cluster
A0A0C4DH25	Immunoglobulin kappa variable 3D-20	Adaptive Immunity	2870000	29300000	37600000	13.08	1.65e-05	0.000437	1
A0A087WSY6	Immunoglobulin kappa variable 3D-15	Adaptive Immunity	133000	920000	1380000	10.4	5.22e-09	1.66e-06	1
P0DOX7	Immunoglobulin kappa light chain	Adaptive Immunity	207000	1480000	1600000	7.75	1.1e-07	1.17e-05	1
Q9Y5Y7	Lymphatic vessel endothelial hyaluronic acid receptor 1	Transport	32400	225000	141000	6.94	0.00444	0.0345	1
Q8N7P1	Inactive phospholipase D5	Catalytic Activity	210000	676000	858000	4.09	0.000164	0.00275	1
P01859	Immunoglobulin heavy constant gamma 2	Adaptive Immunity	17000000	44100000	68900000	4.05	3.74e-05	0.00085	1
P15814	Immunoglobulin lambda-like polypeptide 1	Adaptive Immunity	7810000	28600000	26300000	3.66	0.00151	0.0161	1
A0A0A0MT89	Immunoglobulin kappa joining 1	Adaptive Immunity	173000	614000	460000	3.54	0.00764	0.0528	1
P08637	Low affinity immunoglobulin gamma Fc region receptor III III A	Adaptive Immunity	495000	950000	1670000	3.37	6.54e-06	0.000208	1
P02763	Alpha-1-acid glycoprotein 1	Acute Immunity	7240000	22800000	22500000	3.15	6.55e-06	0.000208	1
P01714	Immunoglobulin lambda variable 3-19	Adaptive Immunity	9030000	22300000	28400000	3.14	0.00373	0.0297	1
P05062	Fructose-bisphosphate aldolase B	Glycolysis	158000	481000	224000	3.04	0.0178	0.0904	1
P01624	Immunoglobulin kappa variable 3-15	Adaptive Immunity	32800000	73500000	94300000	2.87	1.32e-06	8.38e-05	1
A0A0C4DH24	Immunoglobulin kappa variable 6-21	Adaptive Immunity	2870000	8170000	8180000	2.85	0.00067	0.00852	1
P01619	Immunoglobulin kappa variable 3-20	Adaptive Immunity	82200000	163000000	228000000	2.77	5.68e-06	0.000208	1
P01594	Immunoglobulin kappa variable 1-33	Adaptive Immunity	2000000	3430000	5530000	2.77	3.12e-05	0.000763	1
P02743	Serum amyloid P-component	Acute Immunity	7830000	21600000	17700000	2.76	0.000815	0.00997	1
A0A075B6Q5	Immunoglobulin heavy variable 3-64	Adaptive Immunity	1420000	3890000	2800000	2.74	0.0345	0.15	1
A0A0C4DH42	Immunoglobulin heavy variable 3-66	Adaptive Immunity	887000	1500000	2380000	2.69	0.00144	0.0161	1
Q15485	Ficolin-2	Complement Pathway	1220000	3240000	2330000	2.66	0.0293	0.133	1
P0DJI8	Serum amyloid A-1 protein	Acute Immunity	1770000	4480000	3880000	2.54	0.00468	0.0355	1
P01718	Immunoglobulin lambda variable 3-27	Adaptive Immunity	1840000	4570000	3910000	2.49	0.0117	0.07	1
P00740	Coagulation factor IX	Coagulation	1100000	2600000	1930000	2.37	0.00837	0.0566	1
P01011	Alpha-1-antichymotrypsin	Acute Immunity	11600000	27400000	20900000	2.36	0.00686	0.0496	1
P0DOX5	Immunoglobulin gamma-1 heavy chain	Acute Immunity	23000000	37400000	53800000	2.34	0.00178	0.0177	1
P06312	Immunoglobulin kappa variable 4-1	Adaptive Immunity	37000000	73400000	83100000	2.25	0.000559	0.00773	1
P22105	Tenascin-X	Cell Adhesion	500000	1120000	1010000	2.24	0.0181	0.0904	1
P04003	C4b-binding protein alpha chain	Complement Pathway	5900000	12200000	11300000	2.06	0.000181	0.00288	1
P06310	Immunoglobulin kappa variable 2-30	Adaptive Immunity	9080000	13900000	18500000	2.04	0.0158	0.0839	1
P0DOX8	Immunoglobulin lambda-1 light chain	Adaptive Immunity	22400000	41500000	42700000	1.91	0.0325	0.146	1
P02748	Complement component C9	Complement	14500000	27500000	27000000	1.9	0.00202	0.0195	1
P02679	Fibrinogen gamma chain	Coagulation	23100000	43200000	43600000	1.89	0.000256	0.00388	1
P02675	Fibrinogen beta chain	Coagulation	151000000	283000000	241000000	1.87	0.0101	0.0648	1
P80748	Immunoglobulin lambda variable 3-21	Adaptive Immunity	3900000	7300000	7210000	1.87	0.0481	0.198	1
P01009	Alpha-1-antitrypsin	Acute Immunity	83700000	137000000	132000000	1.64	0.00369	0.0297	1
P0DOY3	Immunoglobulin lambda constant 3	Adaptive Immunity	9550000	12700000	15500000	1.62	0.0185	0.0904	1
Q15582	Transforming growth factor-beta-induced protein ig-h3	Cell Adhesion	60200	11600	70900	6.09	0.0183	0.0904	2
A0A0C4DH32	Immunoglobulin heavy variable 3-20	Adaptive Immunity	186000	62100	266000	4.28	0.0148	0.0839	2
A0A0B4J2H0	Immunoglobulin heavy variable 1-69D	Adaptive Immunity	90400	100000	229000	2.53	0.00282	0.0242	2
P26927	Hepatocyte growth factor-like protein	Hepatocyte Growth Signalling	267000	173000	406000	2.35	0.017	0.0888	2
P04196	Histidine-rich glycoprotein	Angiogenesis	19500000	8470000	19300000	2.3	0.0116	0.00714	2
P06331	Immunoglobulin heavy variable 4-34	Adaptive Immunity	434000	734000	996000	2.3	0.000494	0.07	2
Q10471	Polypeptide N-acetylgalactosaminyltransferase 2	Protein Glycosylation	334000	32800	144000	10.18	0.00238	0.0216	3
P02647	Apolipoprotein A-I	Cholesterol Metabolism	111000000	22000000	36100000	5.04	5.06e-07	4.03e-05	3
P98160	Basement membrane-specific heparan sulfate proteoglycan core protein	Angiogenesis	4070000	1040000	1470000	3.91	0.000658	0.00852	3
P21333	Filamin-A	Cilium Biogenesis	175000	46700	66200	3.75	0.0102	0.0648	3
O75636	Ficolin-3	Complement	460000	128000	165000	3.58	0.00567	0.042	3
P01344	Insulin-like growth factor II	Host-Virus Interaction	3370000	1110000	1060000	3.18	9.97e-08	1.17e-05	3
P02766	Transthyretin	Transport	129000000	40500000	43800000	3.17	0.000123	0.00217	3
P02655	Apolipoprotein C-II	Cholesterol Metabolism	1050000	333000	530000	3.14	1.63e-05	0.000437	3
P02652	Apolipoprotein A-II	Host-Virus Interaction	5190000	1940000	2790000	2.68	0.00263	0.0233	3
P49908	Selenoprotein P	Platelet Function	3680000	2090000	1390000	2.65	4.8e-05	0.000955	3
P25311	Zinc-alpha-2-glycoprotein	Cell Adhesion	21200000	36300000	16400000	2.22	0.0329	0.146	3
P06727	Apolipoprotein A-IV	Cholesterol Metabolism	19600000	8950000	9860000	2.18	4.48e-05	0.00095	3
A0A0C4DH68	Immunoglobulin kappa variable 2-24	Adaptive Immunity	995000	456000	561000	2.18	0.00331	0.0277	3
P02654	Apolipoprotein C-I	Cholesterol Metabolism	2690000	1520000	1270000	2.12	2.07e-06	0.00011	3
O00391	Sulfhydryl oxidase 1	Protein Folding	359000	205000	199000	1.8	0.0389	0.167	3
P01008	Antithrombin-III	Coagulation	31500000	27500000	19600000	1.61	0.0023	0.0215	3
P07358	Complement component C8 beta chain	Complement Pathway	4370000	3640000	2860000	1.53	0.0114	0.07	3
P05090	Apolipoprotein D	Transport	12100000	8050000	7920000	1.53	0.0487	0.198	3
Q86YD3	Transmembrane protein 25	Protein Stability	120000	7270	135000	18.5	0.00751	0.0528	4
P02656	Apolipoprotein C-III	Cholesterol Metabolism	84800000	24700000	35500000	3.44	2.86e-06	0.00013	4
Q6UX71	Plexin domain-containing protein 2	Angiogenesis	1240000	400000	600000	3.09	0.00149	0.0161	4
P02649	Apolipoprotein E	Cholesterol Metabolism	21500000	7600000	12500000	2.83	0.0016	0.0164	4
P18065	Insulin-like growth factor-binding protein 2	Growth Regulation	770000	301000	494000	2.55	0.0446	0.187	4
P01031	Complement C5	Complement	12700000	5160000	5270000	2.46	0.0157	0.0839	4
P02775	Platelet basic protein	Coagulation	3600000	1590000	1840000	2.26	0.015	0.0839	4
Q07954	Prolow-density lipoprotein receptor-related protein 1	Endocytosis	181000	102000	80900	2.24	0.0156	0.0839	4
P02768	Albumin	Cellular Metabolic Processes	4270000000	2060000000	2720000000	2.07	0.00152	0.0161	4
P05452	Tetranectin	Bone Metabolism	2680000	1350000	2010000	1.99	0.0274	0.128	4
P35542	Serum amyloid A-4 protein	Acute Immunity	4810000	2420000	2820000	1.98	0.01	0.0648	4
P13796	Plastin-2	Actin and Cell Migration	2500000	1320000	1430000	1.9	0.000111	0.00207	4
Q9BWP8	Collectin-11	Innate Immunity	727000	391000	414000	1.86	0.0262	0.124	4
Q96PD5	N-acetylmuramoyl-L-alanine amidase	Innate Immunity	4500000	2430000	2710000	1.85	0.0133	0.0783	4
P05019	Insulin-like growth factor I	Host-Virus Interaction	755000	450000	417000	1.81	0.0291	0.133	4
P02774	Vitamin D-binding protein	Transport	103000000	59300000	75600000	1.74	0.0153	0.0839	4
