# Supplementary material for: Pathophysiological pathway differences in children who present with COVID-19 ARDS compared to COVID -19 induced MIS-C
Source: Nat Commun. 2022 May 2;13:2391. doi: 10.1038/s41467-022-29951-9 (PMC9061738; doi:10.1038/s41467-022-29951-9)
Supplement: Supplementary file 4 — Supplementary Data 3 [file 41467_2022_29951_MOESM4_ESM.xlsx]

## Sheet: Supplementary Data 3
UniProtKB ID*	Protein name	Function	COVID-19 ARDS	Healthy	Fold change	‡ Unadjusted P-values	❐Adjusted
							P-values
Upregulated (Fold change represents a fold-change increase in the COVID-19 ARDS Group)
A0A0C4DH25	Immunoglobulin kappa variable 3D-20	Adaptive Immunity	29300000	2870000	10.2	0.00107	0.031
P0DOX7	Immunoglobulin kappa light chain	Adaptive Immunity	1480000	207000	7.13	0.000389	0.0207
Q9Y5Y7	Lymphatic vessel endothelial hyaluronic acid receptor 1	Transport	225000	32400	6.94	0.00247	0.0477
A0A087WSY6	Immunoglobulin kappa variable 3D-15	Adaptive Immunity	920000	133000	6.91	1.82e-05	0.0029
P15814	Immunoglobulin lambda-like polypeptide 1	Adaptive Immunity	28600000	7810000	3.66	0.00187	0.0425
P0DOX4	Immunoglobulin epsilon heavy chain	Adaptive Immunity	893000	249000	3.59	0.00155	0.0379
A0A0A0MT89	Immunoglobulin kappa joining 1	Adaptive Immunity	614000	173000	3.54	0.00254	0.0477
Q8IUL8	Cartilage intermediate layer protein 2	Cartilage Scaffolding	300000	92100	3.25	0.0404	0.031
Q8N7P1	Inactive phospholipase D5	Catalytic Activity	676000	210000	3.22	0.0253	0.263
P02746	Complement C1q subcomponent subunit B	Complement	2830000	905000	3.13	0.0201	0.212
P05062	Fructose-bisphosphate aldolase B	Glycolysis	481000	158000	3.04	0.0282	0.186
P05546	Heparin cofactor 2	Coagulation	1410000	500000	2.82	0.0134	0.22
P02743	Serum amyloid P-component	Acute Immunity	21600000	7830000	2.76	0.0464	0.178
A0A075B6Q5	Immunoglobulin heavy variable 3-64	Adaptive Immunity	3890000	1420000	2.74	0.0104	0.284
Q15485	Ficolin-2	Complement (Lectin)	3240000	1220000	2.66	0.0162	0.152
P01859	Immunoglobulin heavy constant gamma 2	Adaptive Immunity	44100000	17000000	2.59	0.0386	0.184
P01714	Immunoglobulin lambda variable 3-19	Adaptive Immunity	22300000	9030000	2.47	0.0204	0.261
P00740	Coagulation factor IX	Coagulation	2600000	1100000	2.37	0.00239	0.186
P01624	Immunoglobulin kappa variable 3-15	Adaptive Immunity	73500000	32800000	2.24	0.0161	0.0477
P05109	Protein S100-A8		313000	142000	2.21	0.00954	0.184
P04003	C4b-binding protein alpha chain	Complement	12200000	5900000	2.06	0.0264	0.145
P06312	Immunoglobulin kappa variable 4-1	Adaptive Immunity	73400000	37000000	1.98	0.0167	0.212
P08637	Low affinity immunoglobulin gamma Fc region receptor III III A	Adaptive Immunity	950000	495000	1.92	0.00799	0.184
P02748	Complement component C9	Complement	27500000	14500000	1.9	0.0475	0.134
P02675	Fibrinogen beta chain	Coagulation	283000000	151000000	1.87	0.0329	0.286
P01594	Immunoglobulin kappa variable 1-33	Adaptive Immunity	3430000	2000000	1.72	0.0189	0.239
P48740	Mannan-binding lectin serine protease 1	Complement	1010000	603000	1.68	0.0297	0.186
P28799	Progranulin	Cell Growth	77100	47700	1.62	0.0419	0.225
Downregulated (Fold change represents a fold-change decrease in the COVID-19 ARDS Group)
Q86YD3	Transmembrane protein 25	Protein Stability	7270	120000	16.47	5.08e-06	0.212
Q10471	Polypeptide N-acetylgalactosaminyltransferase 2	Protein Glycosylation	32800	334000	10.18	0.0193	0.0306
P01780	Immunoglobulin heavy variable 3-7	Adaptive Immunity	23800	201000	8.43	0.000768	0.261
Q15582	Transforming growth factor-beta-induced protein ig-h3	Cell Adhesion	11600	60200	5.18	0.0386	0.185
P02647	Apolipoprotein A-I	Cholesterol Metabolism	22000000	111000000	5.04	0.000988	0.191
P98160	Basement membrane-specific heparan sulfate proteoglycan core protein	Angiogenesis	1040000	4070000	3.91	0.0329	0.139
P02656	Apolipoprotein C-III	Cholesterol Metabolism	24700000	84800000	3.44	0.00027	0.00655
P11226	Mannose-binding protein C	Complement	64100	216000	3.37	0.0498	0.188
P02655	Apolipoprotein C-II	Cholesterol Metabolism	333000	1050000	3.14	0.0122	0.27
Q6UX71	Plexin domain-containing protein 2	Angiogenesis	400000	1240000	3.09	0.018	0.261
P01344	Insulin-like growth factor II	Host-Virus Interaction	1110000	3370000	3.03	0.00135	0.0306
A0A0C4DH32	Immunoglobulin heavy variable 3-20	Adaptive Immunity	62100	186000	2.99	0.0143	0.00655
P02649	Apolipoprotein E	Cholesterol Metabolism	7600000	21500000	2.83	8.21e-05	0.183
P02652	Apolipoprotein A-II	Host-Virus Interaction	1940000	5190000	2.68	0.000863	0.0359
P18065	Insulin-like growth factor-binding protein 2	Growth Regulation	301000	770000	2.55	0.0388	0.185
Q6UXB8	Peptidase inhibitor 16	Growth Regulation	13300	32300	2.43	0.0432	0.169
P02775	Platelet basic protein	Platelet Function	1590000	3600000	2.26	0.0212	0.294
P06727	Apolipoprotein A-IV	Cholesterol Metabolism	8950000	19600000	2.18	7.43e-05	0.0172
A0A0C4DH68	Immunoglobulin kappa variable 2-24	Adaptive Immunity	456000	995000	2.18	0.00871	0.239
P68871	Hemoglobin subunit beta	Oxygen Transport	1990000	4280000	2.15	0.0222	0.031
P05452	Tetranectin	Bone Metabolism	1350000	2680000	1.99	0.0177	0.261
P13796	Plastin-2	Actin and Cell Migration	1320000	2500000	1.9	0.0393	0.0306
P02654	Apolipoprotein C-I	Cholesterol Metabolism	1520000	2690000	1.77	0.00076	0.186
P02774	Vitamin D-binding protein	Transport	59300000	103000000	1.74	0.0265	0.00162
