# Supplementary material for: Pathophysiological pathway differences in children who present with COVID-19 ARDS compared to COVID -19 induced MIS-C
Source: Nat Commun. 2022 May 2;13:2391. doi: 10.1038/s41467-022-29951-9 (PMC9061738; doi:10.1038/s41467-022-29951-9)
Supplement: Supplementary file 5 — Supplementary Data 4 [file 41467_2022_29951_MOESM5_ESM.xlsx]

## Sheet: Supplementary Data 4
UniProt	Protein name	Function	MIS-C	Healthy	Fold change	‡ P-values	❐Adjusted p-values
Upregulated (Fold change represents a fold-change increase in the MIS-C Group)
A0A0C4DH25	Immunoglobulin kappa variable 3D-20	Adaptive Immunity	37600000	2870000	13.08	0.000341	0.00439
A0A087WSY6	Immunoglobulin kappa variable 3D-15	Adaptive Immunity	1380000	133000	10.4	6.34e-07	3.36e-05
P0DOX7	Immunoglobulin kappa light chain	Adaptive Immunity	1600000	207000	7.75	9.24e-07	3.67e-05
Q9Y5Y7	Lymphatic vessel endothelial hyaluronic acid receptor 1	Transport	141000	32400	4.36	0.00364	0.0257
Q8N7P1	Inactive phospholipase D5	Catalytic Activity	858000	210000	4.09	0.000303	0.00419
P01859	Immunoglobulin heavy constant gamma 2	Adaptive Immunity	68900000	17000000	4.05	6.73e-05	0.00107
P01877	Immunoglobulin heavy constant alpha 2	Adaptive Immunity	1750000	513000	3.42	0.0257	0.107
P15814	Immunoglobulin lambda-like polypeptide 1	Adaptive Immunity	26300000	7810000	3.37	0.00139	0.0119
P08637	Low affinity immunoglobulin gamma Fc region receptor III III A	Adaptive Immunity	1670000	495000	3.37	3.36e-06	0.000108
P01714	Immunoglobulin lambda variable 3-19	Adaptive Immunity	28400000	9030000	3.14	0.0045	0.0305
P02741	C-reactive protein	Innate Immunity	1070000	342000	3.12	0.011	0.0573
P02763	Alpha-1-acid glycoprotein 1	Innate Immunity	22500000	7240000	3.11	1.46e-07	1.68e-05
P01624	Immunoglobulin kappa variable 3-15	Adaptive Immunity	94300000	32800000	2.87	1.59e-07	1.68e-05
A0A0C4DH24	Immunoglobulin kappa variable 6-21	Adaptive Immunity	8180000	2870000	2.85	0.000685	0.00681
P01619	Immunoglobulin kappa variable 3-20	Adaptive Immunity	228000000	82200000	2.77	8.89e-07	3.67e-05
P01594	Immunoglobulin kappa variable 1-33	Adaptive Immunity	5530000	2000000	2.77	3.89e-05	0.0008
A0A0C4DH42	Immunoglobulin heavy variable 3-66	Adaptive Immunity	2380000	887000	2.69	0.00147	0.0123
A0A0A0MT89	Immunoglobulin kappa joining 1	Adaptive Immunity	460000	173000	2.65	0.00536	0.0341
A0A0B4J2H0	Immunoglobulin heavy variable 1-69D	Adaptive Immunity	229000	90400	2.53	0.000925	0.00875
P01876	Immunoglobulin heavy constant alpha 1	Adaptive Immunity	139000000	56200000	2.47	0.0177	0.0828
P0DOX5	Immunoglobulin gamma-1 heavy chain	Adaptive Immunity	53800000	23000000	2.34	0.000625	0.00662
P06331	Immunoglobulin heavy variable 4-34	Adaptive Immunity	996000	434000	2.3	5.5e-05	0.000921
P02743	Serum amyloid P-component	Innate Immunity	17700000	7830000	2.26	0.000375	0.00459
P06312	Immunoglobulin kappa variable 4-1	Adaptive Immunity	83100000	37000000	2.25	0.000143	0.00217
P01833	Polymeric immunoglobulin receptor	Cell Signalling	102000	45300	2.25	0.0323	0.129
P08294	Extracellular superoxide dismutase [Cu-Zn]	Antioxidant	644000	293000	2.2	0.0232	0.101
P0DJI8	Serum amyloid A-1 protein	Innate Immunity	3880000	1770000	2.2	0.000345	0.00439
P04430	Immunoglobulin kappa variable 1-16	Adaptive Immunity	149000	68300	2.18	0.0238	0.102
A0A0B4J1X5	Immunoglobulin heavy variable 3-74	Adaptive Immunity	180000	84500	2.13	0.0465	0.163
P01718	Immunoglobulin lambda variable 3-27	Adaptive Immunity	3910000	1840000	2.13	0.00518	0.0338
Q03591	Complement factor H-related protein 1	Complement	2560000	1210000	2.11	0.0445	0.159
P06310	Immunoglobulin kappa variable 2-30	Adaptive Immunity	18500000	9080000	2.04	0.00404	0.0279
P22105	Tenascin-X	Cell Adhesion	1010000	500000	2.02	0.0127	0.064
A0A075B6Q5	Immunoglobulin heavy variable 3-64	Adaptive Immunity	2800000	1420000	1.98	0.0434	0.159
P04003	C4b-binding protein alpha chain	Complement	11300000	5900000	1.91	4.19e-05	0.0008
Q15485	Ficolin-2	Complement (Lectin)	2330000	1220000	1.91	0.0219	0.0994
P0DOX8	Immunoglobulin lambda-1 light chain	Adaptive Immunity	42700000	22400000	1.91	0.0125	0.0639
P02679	Fibrinogen gamma chain	Coagulation	43600000	23100000	1.89	2.38e-05	0.000566
P02748	Complement component C9	Complement	27000000	14500000	1.86	0.000611	0.00662
P80748	Immunoglobulin lambda variable 3-21	Adaptive Immunity	7210000	3900000	1.85	0.0193	0.0889
P01011	Alpha-1-antichymotrypsin	Innate Immunity	20900000	11600000	1.8	0.00174	0.0138
A0A075B6H9	Immunoglobulin lambda variable 4-69	Adaptive Immunity	380000	213000	1.78	0.0378	0.145
P01614	Immunoglobulin kappa variable 2D-40	Adaptive Immunity	3650000	2070000	1.77	0.0281	0.115
P00740	Coagulation factor IX	Coagulation	1930000	1100000	1.76	0.01	0.0539
P48740	Mannan-binding lectin serine protease 1	Complement	1030000	603000	1.72	0.0328	0.129
P05109	Protein S100-A8	Complement	234000	142000	1.64	0.0417	0.156
P0DOY3	Immunoglobulin lambda constant 3	Adaptive Immunity	15500000	9550000	1.62	0.00521	0.0338
P02675	Fibrinogen beta chain	Coagulation	241000000	151000000	1.59	0.00574	0.0351
P02790	Hemopexin	Host-Virus Interaction	24200000	15300000	1.59	0.0364	0.141
P01009	Alpha-1-antitrypsin	Innate Immunity	132000000	83700000	1.58	0.000431	0.00508
P26927	Hepatocyte growth factor-like protein	Hepatocyte Growth Signalling	406000	267000	1.52	0.0398	0.151
P02750	Leucine-rich alpha-2-glycoprotein	Healing	6330000	4210000	1.5	0.0451	0.16
Downregulated (Fold change represents a fold-change decrease in the MIS-C Group)
P05090	Apolipoprotein D	Transport	7920000	12100000	1.53	0.0104	0.0552
P07358	Complement component C8 beta chain	Complement	2860000	4370000	1.53	0.0017	0.0138
O14791	Apolipoprotein L1	Cholesterol Metabolism	1100215	1706044	1.55	0.0222	0.0996
P02768	Albumin	Cellular Metabolic Processes	2720000000	4270000000	1.57	0.00056	0.00636
P01008	Antithrombin-III	Coagulation	19600000	31500000	1.61	0.000653	0.00669
P04433	Immunoglobulin kappa variable 3-11	Adaptive Immunity	371124	601788	1.62	0.0253	0.107
Q96PD5	N-acetylmuramoyl-L-alanine amidase	Innate Immunity	2710000	4500000	1.66	0.00185	0.0144
P35542	Serum amyloid A-4 protein	Innate Immunity	2820000	4810000	1.71	0.00249	0.0188
P02649	Apolipoprotein E	Cholesterol Metabolism	12500000	21500000	1.72	0.00547	0.0341
P13796	Plastin-2	Cell Migration	1430000	2500000	1.75	4.55e-05	0.000805
Q9BWP8	Collectin-11	Innate Immunity	414000	727000	1.75	0.00833	0.0473
P14174	Macrophage migration inhibitory factor	Innate Immunity	75210	133099	1.77	0.0471	0.163
A0A0C4DH68	Immunoglobulin kappa variable 2-24	Adaptive Immunity	561000	995000	1.78	0.00133	0.0118
O00391	Sulfhydryl oxidase 1	Protein Folding	199000	359000	1.8	0.0172	0.0828
P05019	Insulin-like growth factor I	Host-Virus Interaction	417000	755000	1.81	0.00969	0.0531
P02652	Apolipoprotein A-II	Host-Virus Interaction	2790000	5190000	1.86	0.00617	0.0363
P02775	Platelet basic protein	Coagulation	1840000	3600000	1.95	0.00606	0.0363
P02655	Apolipoprotein C-II	Cholesterol Metabolism	530000	1050000	1.97	4.28e-05	0.0008
P06727	Apolipoprotein A-IV	Cholesterol Metabolism	9860000	19600000	1.98	2.49e-05	0.000566
Q13790	Apolipoprotein F	Cholesterol Metabolism	732044	1458468	1.99	0.0307	0.123
Q6UX71	Plexin domain-containing protein 2	Angiogenesis	600000	1240000	2.06	0.00131	0.0118
P02654	Apolipoprotein C-I	Cholesterol Metabolism	1270000	2690000	2.12	3.29e-07	2.62e-05
Q07954	Prolow-density lipoprotein receptor-related protein 1	Endocytosis	80900	181000	2.24	0.00354	0.0256
Q10471	Polypeptide N-acetylgalactosaminyltransferase 2	Protein Glycosylation	144000	334000	2.32	0.0231	0.101
P02656	Apolipoprotein C-III	Cholesterol Metabolism	35500000	84800000	2.39	4.42e-06	0.000128
P01031	Complement C5	Complement	5270000	12700000	2.41	0.00852	0.0475
P21333	Filamin-A	Cilium Biogenesis	66200	175000	2.64	0.00304	0.0225
P49908	Selenoprotein P	Platelet Function	1390000	3680000	2.65	3.39e-06	0.000108
P98160	Basement membrane-specific heparan sulfate proteoglycan core protein	Angiogenesis	1470000	4070000	2.76	0.0002	0.00289
O75636	Ficolin-3	Complement	165000	460000	2.79	0.000936	0.00875
P02766	Transthyretin	Transport	43800000	129000000	2.93	1e-05	0.000265
P02647	Apolipoprotein A-I	Cholesterol Metabolism	36100000	111000000	3.07	5.67e-07	3.36e-05
P01344	Insulin-like growth factor II	Host-Virus Interaction	1060000	3370000	3.18	2.28e-08	7.27e-06
